# Supplementary material for: Unusual Oligomeric Laccase-like Oxidases from Ascomycete Curvularia geniculata VKM F-3561 Polymerizing Phenylpropanoids and Phenolic Compounds under Neutral Environmental Conditions
Source: Microorganisms. 2023 Nov 3;11(11):2698. doi: 10.3390/microorganisms11112698 (PMC10673308; doi:10.3390/microorganisms11112698)
Supplement: Supplementary file 1 [file microorganisms-11-02698-s001.zip]

Archive with 1 entries (1 files):
- microorganisms-2627105-supplementary.pdf
